# Supplementary material for: Spatial proteomics and transcriptomics reveal early immune cell organization in pancreatic intraepithelial neoplasia
Source: JCI Insight. 2025 Jun 26;10(15):e191595. doi: 10.1172/jci.insight.191595 (PMC12333942; doi:10.1172/jci.insight.191595)
Supplement: Supporting data values [file jciinsight-10-191595-s045.xlsx]

## Sheet: 2A
	cluster	sample_id	counts	Area	Patient	Condition	Region	TLS_status	KRAS_mut	Type	density
1	T cell	1C_28500_1_n_1	2	204395	4	Norm	Norm	NoTLS	NA	N	9.78499
2	T cell	1C_28500_1_nad_1	20	706622	4	Norm	Norm_adj	NoTLS	NA	N	28.3037
3	T cell	1C_28500_2_n_1	10	106547	4	Norm	Norm	NoTLS	NA	N	93.8549
4	T cell	1C_28500_2_nad_1	74	880015	4	Norm	Norm_adj	NoTLS	NA	N	84.0895
5	T cell	1C_28500_3_n_1	20	418317	4	Norm	Norm	NoTLS	NA	N	47.8106
6	T cell	1C_28500_3_n_2	0	66899.4	4	Norm	Norm	NoTLS	NA	N	0
7	T cell	1C_28500_3_nad_1	19	766072	4	Norm	Norm_adj	NoTLS	NA	N	24.8019
8	T cell	1D_28500_3_cp_1	602	1.0673e+06	4	CP	CP	NoTLS	NA	CP	564.039
9	T cell	1D_28500_4_panin_1	80	103113	4	PanIN	PanIN	NoTLS	NA	PanIN	775.845
10	T cell	1E_25386_1_t_1	1382	1.3924e+06	2	T	T	NoTLS	G12D	PDAC	992.531
11	T cell	1E_25386_3_t_1	1030	1.06873e+06	2	T	T	NoTLS	G12D	PDAC	963.763
12	T cell	1E_25386_4_cp_1	591	1.06872e+06	2	CP	CP	NoTLS	NA	CP	552.996
13	T cell	1E_25386_5_panin_1	355	801935	2	PanIN	PanIN	NoTLS	NA	PanIN	442.679
14	T cell	1H_25386_1_cp_1	411	1.0673e+06	2	CP	CP	NoTLS	NA	CP	385.083
15	T cell	1H_25386_2_t_1	951	490835	2	T	T	NoTLS	G12D	PDAC	1937.52
16	T cell	1H_25386_4_panin_1	1428	853477	2	PanIN	PanIN	NoTLS	NA	PanIN	1673.16
17	T cell	1K_25386_1_n_1	33	121328	2	Norm	Norm	NoTLS	NA	N	271.99
18	T cell	1K_25386_1_nad_1	96	829934	2	Norm	Norm_adj	NoTLS	NA	N	115.672
19	T cell	1K_25386_2_n_1	290	580825	2	Norm	Norm	NoTLS	NA	N	499.29
20	T cell	1K_25386_3_n_1	92	195651	2	Norm	Norm	NoTLS	NA	N	470.225
21	T cell	1K_25386_3_nad_1	126	679009	2	Norm	Norm_adj	NoTLS	NA	N	185.565
22	T cell	1M_28500_1_panin_1	0	590246	4	PanIN	PanIN	TLSadj	G12V	PanIN	0
23	T cell	1M_28500_2_panin_1	124	331622	4	PanIN	PanIN	NoTLS	NA	PanIN	373.919
24	T cell	1M_28500_2_panin_2	45	98359.1	4	PanIN	PanIN	NoTLS	NA	PanIN	457.507
25	T cell	1M_28500_3_panin_1	40	334640	4	PanIN	PanIN	TLSadj	G12D	PanIN	119.532
26	T cell	1M_28500_7_panin_1	161	390916	4	PanIN	PanIN	TLSadj	G12V	PanIN	411.854
27	T cell	1O_25590_2_cp_1	3	889140	5	CP	CP	TLSadj	NA	CP	3.37405
28	T cell	1O_25590_3_t_1	33	1.07015e+06	5	T	T	NoTLS	Q61H	PDAC	30.8367
29	T cell	1O_25590_4_t_1	5	403805	5	T	T	NoTLS	Q61H	PDAC	12.3822
30	T cell	1O_25590_5_n_1	0	421635	5	Norm	Norm	NoTLS	NA	N	0
31	T cell	1O_25590_6_panin_1	1	396161	5	PanIN	PanIN	NoTLS	G12D	PanIN	2.52423
32	T cell	2D_20447_1_cp_1	1747	1.07015e+06	1	CP	CP	NoTLS	NA	CP	1632.47
33	T cell	2D_20447_2_panin_1	431	665994	1	PanIN	PanIN	NoTLS	NA	PanIN	647.153
34	T cell	2D_20447_3_panin_1	221	602359	1	PanIN	PanIN	TLSadj	NA	PanIN	366.891
35	T cell	2D_20447_4_t_1	43	902455	1	T	T	NoTLS	NA	PDAC	47.6478
36	T cell	2D_20447_5_t_1	185	1.06873e+06	1	T	T	NoTLS	G12D	PDAC	173.103
37	T cell	2D_20447_6_n_1	150	1.07158e+06	1	Norm	Norm	NoTLS	NA	N	139.981
38	T cell	2HH_20447_1_panin_1	54	395329	1	PanIN	PanIN	NoTLS	NA	PanIN	136.595
39	T cell	2HH_20447_2_cp_1	357	258184	1	CP	CP	TLSadj	NA	CP	1382.73
40	T cell	2HH_20447_3_cp_1	1150	695121	1	CP	CP	TLSadj	NA	CP	1654.39
41	T cell	2K_25590_2_n_1	35	1.0643e+06	3	Norm	Norm	NoTLS	NA	N	32.8854
42	T cell	2O_20447_1_panin_1	112	350790	1	PanIN	PanIN	NoTLS	NA	PanIN	319.279
43	T cell	2O_20447_2_panin_1	123	380886	1	PanIN	PanIN	NoTLS	NA	PanIN	322.932
44	T cell	2O_20447_3_t_1	259	424713	1	T	T	TLSadj	NA	PDAC	609.823
45	T cell	2O_20447_4_t_1	202	465813	1	T	T	TLSadj	NA	PDAC	433.65
46	T cell	2O_20447_5_t_1	211	811864	1	T	T	TLSadj	NA	PDAC	259.896

## Sheet: 2B-1
	cluster	sample_id	counts	Area	Patient	Condition	Region	TLS_status	KRAS_mut	Type	density
1	CD8+ T cell	1C_28500_1_n_1	2	204395	4	Norm	Norm	NoTLS	NA	N	9.78499
2	CD8+ T cell	1C_28500_1_nad_1	19	706622	4	Norm	Norm_adj	NoTLS	NA	N	26.8885
3	CD8+ T cell	1C_28500_2_n_1	9	106547	4	Norm	Norm	NoTLS	NA	N	84.4694
4	CD8+ T cell	1C_28500_2_nad_1	69	880015	4	Norm	Norm_adj	NoTLS	NA	N	78.4077
5	CD8+ T cell	1C_28500_3_n_1	19	418317	4	Norm	Norm	NoTLS	NA	N	45.4201
6	CD8+ T cell	1C_28500_3_n_2	0	66899.4	4	Norm	Norm	NoTLS	NA	N	0
7	CD8+ T cell	1C_28500_3_nad_1	19	766072	4	Norm	Norm_adj	NoTLS	NA	N	24.8019
8	CD8+ T cell	1D_28500_3_cp_1	245	1.0673e+06	4	CP	CP	NoTLS	NA	CP	229.551
9	CD8+ T cell	1D_28500_4_panin_1	28	103113	4	PanIN	PanIN	NoTLS	NA	PanIN	271.546
10	CD8+ T cell	1E_25386_1_t_1	523	1.3924e+06	2	T	T	NoTLS	G12D	PDAC	375.611
11	CD8+ T cell	1E_25386_3_t_1	391	1.06873e+06	2	T	T	NoTLS	G12D	PDAC	365.856
12	CD8+ T cell	1E_25386_4_cp_1	364	1.06872e+06	2	CP	CP	NoTLS	NA	CP	340.593
13	CD8+ T cell	1E_25386_5_panin_1	266	801935	2	PanIN	PanIN	NoTLS	NA	PanIN	331.698
14	CD8+ T cell	1H_25386_1_cp_1	266	1.0673e+06	2	CP	CP	NoTLS	NA	CP	249.226
15	CD8+ T cell	1H_25386_2_t_1	481	490835	2	T	T	NoTLS	G12D	PDAC	979.963
16	CD8+ T cell	1H_25386_4_panin_1	1015	853477	2	PanIN	PanIN	NoTLS	NA	PanIN	1189.25
17	CD8+ T cell	1K_25386_1_n_1	30	121328	2	Norm	Norm	NoTLS	NA	N	247.264
18	CD8+ T cell	1K_25386_1_nad_1	89	829934	2	Norm	Norm_adj	NoTLS	NA	N	107.237
19	CD8+ T cell	1K_25386_2_n_1	260	580825	2	Norm	Norm	NoTLS	NA	N	447.639
20	CD8+ T cell	1K_25386_3_n_1	81	195651	2	Norm	Norm	NoTLS	NA	N	414.003
21	CD8+ T cell	1K_25386_3_nad_1	116	679009	2	Norm	Norm_adj	NoTLS	NA	N	170.837
22	CD8+ T cell	1M_28500_1_panin_1	0	590246	4	PanIN	PanIN	TLSadj	G12V	PanIN	0
23	CD8+ T cell	1M_28500_2_panin_1	84	331622	4	PanIN	PanIN	NoTLS	NA	PanIN	253.3
24	CD8+ T cell	1M_28500_2_panin_2	36	98359.1	4	PanIN	PanIN	NoTLS	NA	PanIN	366.006
25	CD8+ T cell	1M_28500_3_panin_1	29	334640	4	PanIN	PanIN	TLSadj	G12D	PanIN	86.6604
26	CD8+ T cell	1M_28500_7_panin_1	94	390916	4	PanIN	PanIN	TLSadj	G12V	PanIN	240.461
27	CD8+ T cell	1O_25590_2_cp_1	1	889140	5	CP	CP	TLSadj	NA	CP	1.12468
28	CD8+ T cell	1O_25590_3_t_1	9	1.07015e+06	5	T	T	NoTLS	Q61H	PDAC	8.41001
29	CD8+ T cell	1O_25590_4_t_1	0	403805	5	T	T	NoTLS	Q61H	PDAC	0
30	CD8+ T cell	1O_25590_5_n_1	0	421635	5	Norm	Norm	NoTLS	NA	N	0
31	CD8+ T cell	1O_25590_6_panin_1	1	396161	5	PanIN	PanIN	NoTLS	G12D	PanIN	2.52423
32	CD8+ T cell	2D_20447_1_cp_1	1275	1.07015e+06	1	CP	CP	NoTLS	NA	CP	1191.42
33	CD8+ T cell	2D_20447_2_panin_1	171	665994	1	PanIN	PanIN	NoTLS	NA	PanIN	256.759
34	CD8+ T cell	2D_20447_3_panin_1	88	602359	1	PanIN	PanIN	TLSadj	NA	PanIN	146.092
35	CD8+ T cell	2D_20447_4_t_1	26	902455	1	T	T	NoTLS	NA	PDAC	28.8103
36	CD8+ T cell	2D_20447_5_t_1	131	1.06873e+06	1	T	T	NoTLS	G12D	PDAC	122.576
37	CD8+ T cell	2D_20447_6_n_1	109	1.07158e+06	1	Norm	Norm	NoTLS	NA	N	101.719
38	CD8+ T cell	2HH_20447_1_panin_1	38	395329	1	PanIN	PanIN	NoTLS	NA	PanIN	96.1224
39	CD8+ T cell	2HH_20447_2_cp_1	255	258184	1	CP	CP	TLSadj	NA	CP	987.667
40	CD8+ T cell	2HH_20447_3_cp_1	738	695121	1	CP	CP	TLSadj	NA	CP	1061.69
41	CD8+ T cell	2K_25590_2_n_1	5	1.0643e+06	3	Norm	Norm	NoTLS	NA	N	4.69791
42	CD8+ T cell	2O_20447_1_panin_1	68	350790	1	PanIN	PanIN	NoTLS	NA	PanIN	193.848
43	CD8+ T cell	2O_20447_2_panin_1	87	380886	1	PanIN	PanIN	NoTLS	NA	PanIN	228.415
44	CD8+ T cell	2O_20447_3_t_1	125	424713	1	T	T	TLSadj	NA	PDAC	294.316
45	CD8+ T cell	2O_20447_4_t_1	81	465813	1	T	T	TLSadj	NA	PDAC	173.889
46	CD8+ T cell	2O_20447_5_t_1	90	811864	1	T	T	TLSadj	NA	PDAC	110.856

## Sheet: 2B-2
	cluster	sample_id	counts	Area	Patient	Condition	Region	TLS_status	KRAS_mut	Type	density
1	CD4+ T cell	1C_28500_1_n_1	0	204395	4	Norm	Norm	NoTLS	NA	N	0
2	CD4+ T cell	1C_28500_1_nad_1	1	706622	4	Norm	Norm_adj	NoTLS	NA	N	1.41518
3	CD4+ T cell	1C_28500_2_n_1	1	106547	4	Norm	Norm	NoTLS	NA	N	9.38549
4	CD4+ T cell	1C_28500_2_nad_1	5	880015	4	Norm	Norm_adj	NoTLS	NA	N	5.68172
5	CD4+ T cell	1C_28500_3_n_1	1	418317	4	Norm	Norm	NoTLS	NA	N	2.39053
6	CD4+ T cell	1C_28500_3_n_2	0	66899.4	4	Norm	Norm	NoTLS	NA	N	0
7	CD4+ T cell	1C_28500_3_nad_1	0	766072	4	Norm	Norm_adj	NoTLS	NA	N	0
8	CD4+ T cell	1D_28500_3_cp_1	357	1.0673e+06	4	CP	CP	NoTLS	NA	CP	334.488
9	CD4+ T cell	1D_28500_4_panin_1	52	103113	4	PanIN	PanIN	NoTLS	NA	PanIN	504.299
10	CD4+ T cell	1E_25386_1_t_1	859	1.3924e+06	2	T	T	NoTLS	G12D	PDAC	616.921
11	CD4+ T cell	1E_25386_3_t_1	639	1.06873e+06	2	T	T	NoTLS	G12D	PDAC	597.907
12	CD4+ T cell	1E_25386_4_cp_1	227	1.06872e+06	2	CP	CP	NoTLS	NA	CP	212.403
13	CD4+ T cell	1E_25386_5_panin_1	89	801935	2	PanIN	PanIN	NoTLS	NA	PanIN	110.982
14	CD4+ T cell	1H_25386_1_cp_1	145	1.0673e+06	2	CP	CP	NoTLS	NA	CP	135.856
15	CD4+ T cell	1H_25386_2_t_1	470	490835	2	T	T	NoTLS	G12D	PDAC	957.552
16	CD4+ T cell	1H_25386_4_panin_1	413	853477	2	PanIN	PanIN	NoTLS	NA	PanIN	483.903
17	CD4+ T cell	1K_25386_1_n_1	3	121328	2	Norm	Norm	NoTLS	NA	N	24.7264
18	CD4+ T cell	1K_25386_1_nad_1	7	829934	2	Norm	Norm_adj	NoTLS	NA	N	8.43441
19	CD4+ T cell	1K_25386_2_n_1	30	580825	2	Norm	Norm	NoTLS	NA	N	51.6507
20	CD4+ T cell	1K_25386_3_n_1	11	195651	2	Norm	Norm	NoTLS	NA	N	56.2226
21	CD4+ T cell	1K_25386_3_nad_1	10	679009	2	Norm	Norm_adj	NoTLS	NA	N	14.7273
22	CD4+ T cell	1M_28500_1_panin_1	0	590246	4	PanIN	PanIN	TLSadj	G12V	PanIN	0
23	CD4+ T cell	1M_28500_2_panin_1	40	331622	4	PanIN	PanIN	NoTLS	NA	PanIN	120.619
24	CD4+ T cell	1M_28500_2_panin_2	9	98359.1	4	PanIN	PanIN	NoTLS	NA	PanIN	91.5015
25	CD4+ T cell	1M_28500_3_panin_1	11	334640	4	PanIN	PanIN	TLSadj	G12D	PanIN	32.8712
26	CD4+ T cell	1M_28500_7_panin_1	67	390916	4	PanIN	PanIN	TLSadj	G12V	PanIN	171.393
27	CD4+ T cell	1O_25590_2_cp_1	2	889140	5	CP	CP	TLSadj	NA	CP	2.24937
28	CD4+ T cell	1O_25590_3_t_1	24	1.07015e+06	5	T	T	NoTLS	Q61H	PDAC	22.4267
29	CD4+ T cell	1O_25590_4_t_1	5	403805	5	T	T	NoTLS	Q61H	PDAC	12.3822
30	CD4+ T cell	1O_25590_5_n_1	0	421635	5	Norm	Norm	NoTLS	NA	N	0
31	CD4+ T cell	1O_25590_6_panin_1	0	396161	5	PanIN	PanIN	NoTLS	G12D	PanIN	0
32	CD4+ T cell	2D_20447_1_cp_1	472	1.07015e+06	1	CP	CP	NoTLS	NA	CP	441.058
33	CD4+ T cell	2D_20447_2_panin_1	260	665994	1	PanIN	PanIN	NoTLS	NA	PanIN	390.394
34	CD4+ T cell	2D_20447_3_panin_1	133	602359	1	PanIN	PanIN	TLSadj	NA	PanIN	220.799
35	CD4+ T cell	2D_20447_4_t_1	17	902455	1	T	T	NoTLS	NA	PDAC	18.8375
36	CD4+ T cell	2D_20447_5_t_1	54	1.06873e+06	1	T	T	NoTLS	G12D	PDAC	50.5274
37	CD4+ T cell	2D_20447_6_n_1	41	1.07158e+06	1	Norm	Norm	NoTLS	NA	N	38.2613
38	CD4+ T cell	2HH_20447_1_panin_1	16	395329	1	PanIN	PanIN	NoTLS	NA	PanIN	40.4726
39	CD4+ T cell	2HH_20447_2_cp_1	102	258184	1	CP	CP	TLSadj	NA	CP	395.067
40	CD4+ T cell	2HH_20447_3_cp_1	412	695121	1	CP	CP	TLSadj	NA	CP	592.703
41	CD4+ T cell	2K_25590_2_n_1	30	1.0643e+06	3	Norm	Norm	NoTLS	NA	N	28.1875
42	CD4+ T cell	2O_20447_1_panin_1	44	350790	1	PanIN	PanIN	NoTLS	NA	PanIN	125.431
43	CD4+ T cell	2O_20447_2_panin_1	36	380886	1	PanIN	PanIN	NoTLS	NA	PanIN	94.5166
44	CD4+ T cell	2O_20447_3_t_1	134	424713	1	T	T	TLSadj	NA	PDAC	315.507
45	CD4+ T cell	2O_20447_4_t_1	121	465813	1	T	T	TLSadj	NA	PDAC	259.761
46	CD4+ T cell	2O_20447_5_t_1	121	811864	1	T	T	TLSadj	NA	PDAC	149.04

## Sheet: 2B-3
	cluster	sample_id	counts	Area	Patient	Condition	Region	TLS_status	KRAS_mut	Type	density	ratio
1	CD4+ T cell	1C_28500_1_n_1	0	204395	4	Norm	Norm	NoTLS	NA	N	0	0
2	CD4+ T cell	1C_28500_1_nad_1	1	706622	4	Norm	Norm_adj	NoTLS	NA	N	1.41518	0.0526316
3	CD4+ T cell	1C_28500_2_n_1	1	106547	4	Norm	Norm	NoTLS	NA	N	9.38549	0.111111
4	CD4+ T cell	1C_28500_2_nad_1	5	880015	4	Norm	Norm_adj	NoTLS	NA	N	5.68172	0.0724638
5	CD4+ T cell	1C_28500_3_n_1	1	418317	4	Norm	Norm	NoTLS	NA	N	2.39053	0.0526316
6	CD4+ T cell	1C_28500_3_n_2	0	66899.4	4	Norm	Norm	NoTLS	NA	N	0	NA
7	CD4+ T cell	1C_28500_3_nad_1	0	766072	4	Norm	Norm_adj	NoTLS	NA	N	0	0
8	CD4+ T cell	1D_28500_3_cp_1	357	1.0673e+06	4	CP	CP	NoTLS	NA	CP	334.488	1.45714
9	CD4+ T cell	1D_28500_4_panin_1	52	103113	4	PanIN	PanIN	NoTLS	NA	PanIN	504.299	1.85714
10	CD4+ T cell	1E_25386_1_t_1	859	1.3924e+06	2	T	T	NoTLS	G12D	PDAC	616.921	1.64245
11	CD4+ T cell	1E_25386_3_t_1	639	1.06873e+06	2	T	T	NoTLS	G12D	PDAC	597.907	1.63427
12	CD4+ T cell	1E_25386_4_cp_1	227	1.06872e+06	2	CP	CP	NoTLS	NA	CP	212.403	0.623626
13	CD4+ T cell	1E_25386_5_panin_1	89	801935	2	PanIN	PanIN	NoTLS	NA	PanIN	110.982	0.334586
14	CD4+ T cell	1H_25386_1_cp_1	145	1.0673e+06	2	CP	CP	NoTLS	NA	CP	135.856	0.545113
15	CD4+ T cell	1H_25386_2_t_1	470	490835	2	T	T	NoTLS	G12D	PDAC	957.552	0.977131
16	CD4+ T cell	1H_25386_4_panin_1	413	853477	2	PanIN	PanIN	NoTLS	NA	PanIN	483.903	0.406897
17	CD4+ T cell	1K_25386_1_n_1	3	121328	2	Norm	Norm	NoTLS	NA	N	24.7264	0.1
18	CD4+ T cell	1K_25386_1_nad_1	7	829934	2	Norm	Norm_adj	NoTLS	NA	N	8.43441	0.0786517
19	CD4+ T cell	1K_25386_2_n_1	30	580825	2	Norm	Norm	NoTLS	NA	N	51.6507	0.115385
20	CD4+ T cell	1K_25386_3_n_1	11	195651	2	Norm	Norm	NoTLS	NA	N	56.2226	0.135802
21	CD4+ T cell	1K_25386_3_nad_1	10	679009	2	Norm	Norm_adj	NoTLS	NA	N	14.7273	0.0862069
22	CD4+ T cell	1M_28500_1_panin_1	0	590246	4	PanIN	PanIN	TLSadj	G12V	PanIN	0	NA
23	CD4+ T cell	1M_28500_2_panin_1	40	331622	4	PanIN	PanIN	NoTLS	NA	PanIN	120.619	0.47619
24	CD4+ T cell	1M_28500_2_panin_2	9	98359.1	4	PanIN	PanIN	NoTLS	NA	PanIN	91.5015	0.25
25	CD4+ T cell	1M_28500_3_panin_1	11	334640	4	PanIN	PanIN	TLSadj	G12D	PanIN	32.8712	0.37931
26	CD4+ T cell	1M_28500_7_panin_1	67	390916	4	PanIN	PanIN	TLSadj	G12V	PanIN	171.393	0.712766
27	CD4+ T cell	1O_25590_2_cp_1	2	889140	5	CP	CP	TLSadj	NA	CP	2.24937	2
28	CD4+ T cell	1O_25590_3_t_1	24	1.07015e+06	5	T	T	NoTLS	Q61H	PDAC	22.4267	2.66667
29	CD4+ T cell	1O_25590_4_t_1	5	403805	5	T	T	NoTLS	Q61H	PDAC	12.3822	0
30	CD4+ T cell	1O_25590_5_n_1	0	421635	5	Norm	Norm	NoTLS	NA	N	0	NA
31	CD4+ T cell	1O_25590_6_panin_1	0	396161	5	PanIN	PanIN	NoTLS	G12D	PanIN	0	0
32	CD4+ T cell	2D_20447_1_cp_1	472	1.07015e+06	1	CP	CP	NoTLS	NA	CP	441.058	0.370196
33	CD4+ T cell	2D_20447_2_panin_1	260	665994	1	PanIN	PanIN	NoTLS	NA	PanIN	390.394	1.52047
34	CD4+ T cell	2D_20447_3_panin_1	133	602359	1	PanIN	PanIN	TLSadj	NA	PanIN	220.799	1.51136
35	CD4+ T cell	2D_20447_4_t_1	17	902455	1	T	T	NoTLS	NA	PDAC	18.8375	0.653846
36	CD4+ T cell	2D_20447_5_t_1	54	1.06873e+06	1	T	T	NoTLS	G12D	PDAC	50.5274	0.412214
37	CD4+ T cell	2D_20447_6_n_1	41	1.07158e+06	1	Norm	Norm	NoTLS	NA	N	38.2613	0.376147
38	CD4+ T cell	2HH_20447_1_panin_1	16	395329	1	PanIN	PanIN	NoTLS	NA	PanIN	40.4726	0.421053
39	CD4+ T cell	2HH_20447_2_cp_1	102	258184	1	CP	CP	TLSadj	NA	CP	395.067	0.4
40	CD4+ T cell	2HH_20447_3_cp_1	412	695121	1	CP	CP	TLSadj	NA	CP	592.703	0.558266
41	CD4+ T cell	2K_25590_2_n_1	30	1.0643e+06	3	Norm	Norm	NoTLS	NA	N	28.1875	6
42	CD4+ T cell	2O_20447_1_panin_1	44	350790	1	PanIN	PanIN	NoTLS	NA	PanIN	125.431	0.647059
43	CD4+ T cell	2O_20447_2_panin_1	36	380886	1	PanIN	PanIN	NoTLS	NA	PanIN	94.5166	0.413793
44	CD4+ T cell	2O_20447_3_t_1	134	424713	1	T	T	TLSadj	NA	PDAC	315.507	1.072
45	CD4+ T cell	2O_20447_4_t_1	121	465813	1	T	T	TLSadj	NA	PDAC	259.761	1.49383
46	CD4+ T cell	2O_20447_5_t_1	121	811864	1	T	T	TLSadj	NA	PDAC	149.04	1.34444

## Sheet: 2D
	cluster	sample_id	counts	Area	Patient	Condition	Region	TLS_status	KRAS_mut	Type	density
1	CD20+ CD45RA+	1C_28500_1_n_1	0	204395	4	Norm	Norm	NoTLS	NA	N	0
2	CD20+ CD45RA+	1C_28500_1_nad_1	0	706622	4	Norm	Norm_adj	NoTLS	NA	N	0
3	CD20+ CD45RA+	1C_28500_2_n_1	0	106547	4	Norm	Norm	NoTLS	NA	N	0
4	CD20+ CD45RA+	1C_28500_2_nad_1	0	880015	4	Norm	Norm_adj	NoTLS	NA	N	0
5	CD20+ CD45RA+	1C_28500_3_n_1	0	418317	4	Norm	Norm	NoTLS	NA	N	0
6	CD20+ CD45RA+	1C_28500_3_n_2	0	66899.4	4	Norm	Norm	NoTLS	NA	N	0
7	CD20+ CD45RA+	1C_28500_3_nad_1	0	766072	4	Norm	Norm_adj	NoTLS	NA	N	0
8	CD20+ CD45RA+	1D_28500_3_cp_1	8	1.0673e+06	4	CP	CP	NoTLS	NA	CP	7.49553
9	CD20+ CD45RA+	1D_28500_4_panin_1	0	103113	4	PanIN	PanIN	NoTLS	NA	PanIN	0
10	CD20+ CD45RA+	1E_25386_1_t_1	171	1.3924e+06	2	T	T	NoTLS	G12D	PDAC	122.81
11	CD20+ CD45RA+	1E_25386_3_t_1	15	1.06873e+06	2	T	T	NoTLS	G12D	PDAC	14.0354
12	CD20+ CD45RA+	1E_25386_4_cp_1	1	1.06872e+06	2	CP	CP	NoTLS	NA	CP	0.935695
13	CD20+ CD45RA+	1E_25386_5_panin_1	2	801935	2	PanIN	PanIN	NoTLS	NA	PanIN	2.49397
14	CD20+ CD45RA+	1H_25386_1_cp_1	2	1.0673e+06	2	CP	CP	NoTLS	NA	CP	1.87388
15	CD20+ CD45RA+	1H_25386_2_t_1	9	490835	2	T	T	NoTLS	G12D	PDAC	18.3361
16	CD20+ CD45RA+	1H_25386_4_panin_1	109	853477	2	PanIN	PanIN	NoTLS	NA	PanIN	127.713
17	CD20+ CD45RA+	1K_25386_1_n_1	0	121328	2	Norm	Norm	NoTLS	NA	N	0
18	CD20+ CD45RA+	1K_25386_1_nad_1	0	829934	2	Norm	Norm_adj	NoTLS	NA	N	0
19	CD20+ CD45RA+	1K_25386_2_n_1	0	580825	2	Norm	Norm	NoTLS	NA	N	0
20	CD20+ CD45RA+	1K_25386_3_n_1	1	195651	2	Norm	Norm	NoTLS	NA	N	5.11114
21	CD20+ CD45RA+	1K_25386_3_nad_1	0	679009	2	Norm	Norm_adj	NoTLS	NA	N	0
22	CD20+ CD45RA+	1M_28500_1_panin_1	0	590246	4	PanIN	PanIN	TLSadj	G12V	PanIN	0
23	CD20+ CD45RA+	1M_28500_2_panin_1	0	331622	4	PanIN	PanIN	NoTLS	NA	PanIN	0
24	CD20+ CD45RA+	1M_28500_2_panin_2	1	98359.1	4	PanIN	PanIN	NoTLS	NA	PanIN	10.1668
25	CD20+ CD45RA+	1M_28500_3_panin_1	0	334640	4	PanIN	PanIN	TLSadj	G12D	PanIN	0
26	CD20+ CD45RA+	1M_28500_7_panin_1	0	390916	4	PanIN	PanIN	TLSadj	G12V	PanIN	0
27	CD20+ CD45RA+	1O_25590_2_cp_1	0	889140	5	CP	CP	TLSadj	NA	CP	0
28	CD20+ CD45RA+	1O_25590_3_t_1	11	1.07015e+06	5	T	T	NoTLS	Q61H	PDAC	10.2789
29	CD20+ CD45RA+	1O_25590_4_t_1	12	403805	5	T	T	NoTLS	Q61H	PDAC	29.7173
30	CD20+ CD45RA+	1O_25590_5_n_1	0	421635	5	Norm	Norm	NoTLS	NA	N	0
31	CD20+ CD45RA+	1O_25590_6_panin_1	0	396161	5	PanIN	PanIN	NoTLS	G12D	PanIN	0
32	CD20+ CD45RA+	2D_20447_1_cp_1	2	1.07015e+06	1	CP	CP	NoTLS	NA	CP	1.86889
33	CD20+ CD45RA+	2D_20447_2_panin_1	42	665994	1	PanIN	PanIN	NoTLS	NA	PanIN	63.0636
34	CD20+ CD45RA+	2D_20447_3_panin_1	34	602359	1	PanIN	PanIN	TLSadj	NA	PanIN	56.4447
35	CD20+ CD45RA+	2D_20447_4_t_1	0	902455	1	T	T	NoTLS	NA	PDAC	0
36	CD20+ CD45RA+	2D_20447_5_t_1	0	1.06873e+06	1	T	T	NoTLS	G12D	PDAC	0
37	CD20+ CD45RA+	2D_20447_6_n_1	3	1.07158e+06	1	Norm	Norm	NoTLS	NA	N	2.79961
38	CD20+ CD45RA+	2HH_20447_1_panin_1	0	395329	1	PanIN	PanIN	NoTLS	NA	PanIN	0
39	CD20+ CD45RA+	2HH_20447_2_cp_1	12	258184	1	CP	CP	TLSadj	NA	CP	46.4785
40	CD20+ CD45RA+	2HH_20447_3_cp_1	63	695121	1	CP	CP	TLSadj	NA	CP	90.6317
41	CD20+ CD45RA+	2K_25590_2_n_1	19	1.0643e+06	3	Norm	Norm	NoTLS	NA	N	17.8521
42	CD20+ CD45RA+	2O_20447_1_panin_1	9	350790	1	PanIN	PanIN	NoTLS	NA	PanIN	25.6564
43	CD20+ CD45RA+	2O_20447_2_panin_1	13	380886	1	PanIN	PanIN	NoTLS	NA	PanIN	34.131
44	CD20+ CD45RA+	2O_20447_3_t_1	53	424713	1	T	T	TLSadj	NA	PDAC	124.79
45	CD20+ CD45RA+	2O_20447_4_t_1	371	465813	1	T	T	TLSadj	NA	PDAC	796.457
46	CD20+ CD45RA+	2O_20447_5_t_1	25	811864	1	T	T	TLSadj	NA	PDAC	30.7933

## Sheet: 2E-1
	cluster	sample_id	counts	Area	Patient	Condition	Region	TLS_status	KRAS_mut	Type	density
1	CD68+ CD16+ CD11c+	1C_28500_1_n_1	0	204395	4	Norm	Norm	NoTLS	NA	N	0
2	CD68+ CD16+ CD11c+	1C_28500_1_nad_1	0	706622	4	Norm	Norm_adj	NoTLS	NA	N	0
3	CD68+ CD16+ CD11c+	1C_28500_2_n_1	0	106547	4	Norm	Norm	NoTLS	NA	N	0
4	CD68+ CD16+ CD11c+	1C_28500_2_nad_1	1	880015	4	Norm	Norm_adj	NoTLS	NA	N	1.13634
5	CD68+ CD16+ CD11c+	1C_28500_3_n_1	0	418317	4	Norm	Norm	NoTLS	NA	N	0
6	CD68+ CD16+ CD11c+	1C_28500_3_n_2	0	66899.4	4	Norm	Norm	NoTLS	NA	N	0
7	CD68+ CD16+ CD11c+	1C_28500_3_nad_1	2	766072	4	Norm	Norm_adj	NoTLS	NA	N	2.61072
8	CD68+ CD16+ CD11c+	1D_28500_3_cp_1	109	1.0673e+06	4	CP	CP	NoTLS	NA	CP	102.127
9	CD68+ CD16+ CD11c+	1D_28500_4_panin_1	2	103113	4	PanIN	PanIN	NoTLS	NA	PanIN	19.3961
10	CD68+ CD16+ CD11c+	1E_25386_1_t_1	11	1.3924e+06	2	T	T	NoTLS	G12D	PDAC	7.90003
11	CD68+ CD16+ CD11c+	1E_25386_3_t_1	15	1.06873e+06	2	T	T	NoTLS	G12D	PDAC	14.0354
12	CD68+ CD16+ CD11c+	1E_25386_4_cp_1	131	1.06872e+06	2	CP	CP	NoTLS	NA	CP	122.576
13	CD68+ CD16+ CD11c+	1E_25386_5_panin_1	0	801935	2	PanIN	PanIN	NoTLS	NA	PanIN	0
14	CD68+ CD16+ CD11c+	1H_25386_1_cp_1	110	1.0673e+06	2	CP	CP	NoTLS	NA	CP	103.064
15	CD68+ CD16+ CD11c+	1H_25386_2_t_1	23	490835	2	T	T	NoTLS	G12D	PDAC	46.859
16	CD68+ CD16+ CD11c+	1H_25386_4_panin_1	30	853477	2	PanIN	PanIN	NoTLS	NA	PanIN	35.1503
17	CD68+ CD16+ CD11c+	1K_25386_1_n_1	0	121328	2	Norm	Norm	NoTLS	NA	N	0
18	CD68+ CD16+ CD11c+	1K_25386_1_nad_1	0	829934	2	Norm	Norm_adj	NoTLS	NA	N	0
19	CD68+ CD16+ CD11c+	1K_25386_2_n_1	0	580825	2	Norm	Norm	NoTLS	NA	N	0
20	CD68+ CD16+ CD11c+	1K_25386_3_n_1	0	195651	2	Norm	Norm	NoTLS	NA	N	0
21	CD68+ CD16+ CD11c+	1K_25386_3_nad_1	0	679009	2	Norm	Norm_adj	NoTLS	NA	N	0
22	CD68+ CD16+ CD11c+	1M_28500_1_panin_1	0	590246	4	PanIN	PanIN	TLSadj	G12V	PanIN	0
23	CD68+ CD16+ CD11c+	1M_28500_2_panin_1	0	331622	4	PanIN	PanIN	NoTLS	NA	PanIN	0
24	CD68+ CD16+ CD11c+	1M_28500_2_panin_2	0	98359.1	4	PanIN	PanIN	NoTLS	NA	PanIN	0
25	CD68+ CD16+ CD11c+	1M_28500_3_panin_1	0	334640	4	PanIN	PanIN	TLSadj	G12D	PanIN	0
26	CD68+ CD16+ CD11c+	1M_28500_7_panin_1	2	390916	4	PanIN	PanIN	TLSadj	G12V	PanIN	5.11619
27	CD68+ CD16+ CD11c+	1O_25590_2_cp_1	0	889140	5	CP	CP	TLSadj	NA	CP	0
28	CD68+ CD16+ CD11c+	1O_25590_3_t_1	0	1.07015e+06	5	T	T	NoTLS	Q61H	PDAC	0
29	CD68+ CD16+ CD11c+	1O_25590_4_t_1	0	403805	5	T	T	NoTLS	Q61H	PDAC	0
30	CD68+ CD16+ CD11c+	1O_25590_5_n_1	0	421635	5	Norm	Norm	NoTLS	NA	N	0
31	CD68+ CD16+ CD11c+	1O_25590_6_panin_1	0	396161	5	PanIN	PanIN	NoTLS	G12D	PanIN	0
32	CD68+ CD16+ CD11c+	2D_20447_1_cp_1	2686	1.07015e+06	1	CP	CP	NoTLS	NA	CP	2509.92
33	CD68+ CD16+ CD11c+	2D_20447_2_panin_1	67	665994	1	PanIN	PanIN	NoTLS	NA	PanIN	100.602
34	CD68+ CD16+ CD11c+	2D_20447_3_panin_1	11	602359	1	PanIN	PanIN	TLSadj	NA	PanIN	18.2615
35	CD68+ CD16+ CD11c+	2D_20447_4_t_1	7	902455	1	T	T	NoTLS	NA	PDAC	7.75662
36	CD68+ CD16+ CD11c+	2D_20447_5_t_1	19	1.06873e+06	1	T	T	NoTLS	G12D	PDAC	17.7781
37	CD68+ CD16+ CD11c+	2D_20447_6_n_1	32	1.07158e+06	1	Norm	Norm	NoTLS	NA	N	29.8625
38	CD68+ CD16+ CD11c+	2HH_20447_1_panin_1	10	395329	1	PanIN	PanIN	NoTLS	NA	PanIN	25.2954
39	CD68+ CD16+ CD11c+	2HH_20447_2_cp_1	123	258184	1	CP	CP	TLSadj	NA	CP	476.404
40	CD68+ CD16+ CD11c+	2HH_20447_3_cp_1	387	695121	1	CP	CP	TLSadj	NA	CP	556.738
41	CD68+ CD16+ CD11c+	2K_25590_2_n_1	0	1.0643e+06	3	Norm	Norm	NoTLS	NA	N	0
42	CD68+ CD16+ CD11c+	2O_20447_1_panin_1	65	350790	1	PanIN	PanIN	NoTLS	NA	PanIN	185.296
43	CD68+ CD16+ CD11c+	2O_20447_2_panin_1	97	380886	1	PanIN	PanIN	NoTLS	NA	PanIN	254.67
44	CD68+ CD16+ CD11c+	2O_20447_3_t_1	60	424713	1	T	T	TLSadj	NA	PDAC	141.272
45	CD68+ CD16+ CD11c+	2O_20447_4_t_1	32	465813	1	T	T	TLSadj	NA	PDAC	68.6971
46	CD68+ CD16+ CD11c+	2O_20447_5_t_1	103	811864	1	T	T	TLSadj	NA	PDAC	126.869

## Sheet: 2E-2
	cluster	sample_id	counts	Area	Patient	Condition	Region	TLS_status	KRAS_mut	Type	density
1	CD68+ CD16+ HLADR+	1C_28500_1_n_1	0	204395	4	Norm	Norm	NoTLS	NA	N	0
2	CD68+ CD16+ HLADR+	1C_28500_1_nad_1	0	706622	4	Norm	Norm_adj	NoTLS	NA	N	0
3	CD68+ CD16+ HLADR+	1C_28500_2_n_1	0	106547	4	Norm	Norm	NoTLS	NA	N	0
4	CD68+ CD16+ HLADR+	1C_28500_2_nad_1	0	880015	4	Norm	Norm_adj	NoTLS	NA	N	0
5	CD68+ CD16+ HLADR+	1C_28500_3_n_1	1	418317	4	Norm	Norm	NoTLS	NA	N	2.39053
6	CD68+ CD16+ HLADR+	1C_28500_3_n_2	0	66899.4	4	Norm	Norm	NoTLS	NA	N	0
7	CD68+ CD16+ HLADR+	1C_28500_3_nad_1	3	766072	4	Norm	Norm_adj	NoTLS	NA	N	3.91608
8	CD68+ CD16+ HLADR+	1D_28500_3_cp_1	1334	1.0673e+06	4	CP	CP	NoTLS	NA	CP	1249.88
9	CD68+ CD16+ HLADR+	1D_28500_4_panin_1	43	103113	4	PanIN	PanIN	NoTLS	NA	PanIN	417.016
10	CD68+ CD16+ HLADR+	1E_25386_1_t_1	284	1.3924e+06	2	T	T	NoTLS	G12D	PDAC	203.964
11	CD68+ CD16+ HLADR+	1E_25386_3_t_1	154	1.06873e+06	2	T	T	NoTLS	G12D	PDAC	144.097
12	CD68+ CD16+ HLADR+	1E_25386_4_cp_1	185	1.06872e+06	2	CP	CP	NoTLS	NA	CP	173.104
13	CD68+ CD16+ HLADR+	1E_25386_5_panin_1	0	801935	2	PanIN	PanIN	NoTLS	NA	PanIN	0
14	CD68+ CD16+ HLADR+	1H_25386_1_cp_1	139	1.0673e+06	2	CP	CP	NoTLS	NA	CP	130.235
15	CD68+ CD16+ HLADR+	1H_25386_2_t_1	198	490835	2	T	T	NoTLS	G12D	PDAC	403.394
16	CD68+ CD16+ HLADR+	1H_25386_4_panin_1	123	853477	2	PanIN	PanIN	NoTLS	NA	PanIN	144.116
17	CD68+ CD16+ HLADR+	1K_25386_1_n_1	1	121328	2	Norm	Norm	NoTLS	NA	N	8.24212
18	CD68+ CD16+ HLADR+	1K_25386_1_nad_1	4	829934	2	Norm	Norm_adj	NoTLS	NA	N	4.81966
19	CD68+ CD16+ HLADR+	1K_25386_2_n_1	1	580825	2	Norm	Norm	NoTLS	NA	N	1.72169
20	CD68+ CD16+ HLADR+	1K_25386_3_n_1	0	195651	2	Norm	Norm	NoTLS	NA	N	0
21	CD68+ CD16+ HLADR+	1K_25386_3_nad_1	4	679009	2	Norm	Norm_adj	NoTLS	NA	N	5.89094
22	CD68+ CD16+ HLADR+	1M_28500_1_panin_1	0	590246	4	PanIN	PanIN	TLSadj	G12V	PanIN	0
23	CD68+ CD16+ HLADR+	1M_28500_2_panin_1	39	331622	4	PanIN	PanIN	NoTLS	NA	PanIN	117.604
24	CD68+ CD16+ HLADR+	1M_28500_2_panin_2	15	98359.1	4	PanIN	PanIN	NoTLS	NA	PanIN	152.502
25	CD68+ CD16+ HLADR+	1M_28500_3_panin_1	3	334640	4	PanIN	PanIN	TLSadj	G12D	PanIN	8.96487
26	CD68+ CD16+ HLADR+	1M_28500_7_panin_1	145	390916	4	PanIN	PanIN	TLSadj	G12V	PanIN	370.924
27	CD68+ CD16+ HLADR+	1O_25590_2_cp_1	0	889140	5	CP	CP	TLSadj	NA	CP	0
28	CD68+ CD16+ HLADR+	1O_25590_3_t_1	2	1.07015e+06	5	T	T	NoTLS	Q61H	PDAC	1.86889
29	CD68+ CD16+ HLADR+	1O_25590_4_t_1	2	403805	5	T	T	NoTLS	Q61H	PDAC	4.95289
30	CD68+ CD16+ HLADR+	1O_25590_5_n_1	0	421635	5	Norm	Norm	NoTLS	NA	N	0
31	CD68+ CD16+ HLADR+	1O_25590_6_panin_1	0	396161	5	PanIN	PanIN	NoTLS	G12D	PanIN	0
32	CD68+ CD16+ HLADR+	2D_20447_1_cp_1	14	1.07015e+06	1	CP	CP	NoTLS	NA	CP	13.0822
33	CD68+ CD16+ HLADR+	2D_20447_2_panin_1	3	665994	1	PanIN	PanIN	NoTLS	NA	PanIN	4.50455
34	CD68+ CD16+ HLADR+	2D_20447_3_panin_1	1	602359	1	PanIN	PanIN	TLSadj	NA	PanIN	1.66014
35	CD68+ CD16+ HLADR+	2D_20447_4_t_1	1	902455	1	T	T	NoTLS	NA	PDAC	1.10809
36	CD68+ CD16+ HLADR+	2D_20447_5_t_1	7	1.06873e+06	1	T	T	NoTLS	G12D	PDAC	6.54984
37	CD68+ CD16+ HLADR+	2D_20447_6_n_1	14	1.07158e+06	1	Norm	Norm	NoTLS	NA	N	13.0648
38	CD68+ CD16+ HLADR+	2HH_20447_1_panin_1	9	395329	1	PanIN	PanIN	NoTLS	NA	PanIN	22.7658
39	CD68+ CD16+ HLADR+	2HH_20447_2_cp_1	199	258184	1	CP	CP	TLSadj	NA	CP	770.768
40	CD68+ CD16+ HLADR+	2HH_20447_3_cp_1	102	695121	1	CP	CP	TLSadj	NA	CP	146.737
41	CD68+ CD16+ HLADR+	2K_25590_2_n_1	0	1.0643e+06	3	Norm	Norm	NoTLS	NA	N	0
42	CD68+ CD16+ HLADR+	2O_20447_1_panin_1	5	350790	1	PanIN	PanIN	NoTLS	NA	PanIN	14.2535
43	CD68+ CD16+ HLADR+	2O_20447_2_panin_1	2	380886	1	PanIN	PanIN	NoTLS	NA	PanIN	5.25092
44	CD68+ CD16+ HLADR+	2O_20447_3_t_1	51	424713	1	T	T	TLSadj	NA	PDAC	120.081
45	CD68+ CD16+ HLADR+	2O_20447_4_t_1	61	465813	1	T	T	TLSadj	NA	PDAC	130.954
46	CD68+ CD16+ HLADR+	2O_20447_5_t_1	101	811864	1	T	T	TLSadj	NA	PDAC	124.405

## Sheet: 2E-3
	cluster	sample_id	counts	Area	Patient	Condition	Region	TLS_status	KRAS_mut	Type	density
1	DCSIGN+	1C_28500_1_n_1	0	204395	4	Norm	Norm	NoTLS	NA	N	0
2	DCSIGN+	1C_28500_1_nad_1	0	706622	4	Norm	Norm_adj	NoTLS	NA	N	0
3	DCSIGN+	1C_28500_2_n_1	0	106547	4	Norm	Norm	NoTLS	NA	N	0
4	DCSIGN+	1C_28500_2_nad_1	0	880015	4	Norm	Norm_adj	NoTLS	NA	N	0
5	DCSIGN+	1C_28500_3_n_1	0	418317	4	Norm	Norm	NoTLS	NA	N	0
6	DCSIGN+	1C_28500_3_n_2	0	66899.4	4	Norm	Norm	NoTLS	NA	N	0
7	DCSIGN+	1C_28500_3_nad_1	0	766072	4	Norm	Norm_adj	NoTLS	NA	N	0
8	DCSIGN+	1D_28500_3_cp_1	132	1.0673e+06	4	CP	CP	NoTLS	NA	CP	123.676
9	DCSIGN+	1D_28500_4_panin_1	6	103113	4	PanIN	PanIN	NoTLS	NA	PanIN	58.1883
10	DCSIGN+	1E_25386_1_t_1	36	1.3924e+06	2	T	T	NoTLS	G12D	PDAC	25.8546
11	DCSIGN+	1E_25386_3_t_1	168	1.06873e+06	2	T	T	NoTLS	G12D	PDAC	157.196
12	DCSIGN+	1E_25386_4_cp_1	14	1.06872e+06	2	CP	CP	NoTLS	NA	CP	13.0997
13	DCSIGN+	1E_25386_5_panin_1	0	801935	2	PanIN	PanIN	NoTLS	NA	PanIN	0
14	DCSIGN+	1H_25386_1_cp_1	4	1.0673e+06	2	CP	CP	NoTLS	NA	CP	3.74777
15	DCSIGN+	1H_25386_2_t_1	196	490835	2	T	T	NoTLS	G12D	PDAC	399.32
16	DCSIGN+	1H_25386_4_panin_1	95	853477	2	PanIN	PanIN	NoTLS	NA	PanIN	111.309
17	DCSIGN+	1K_25386_1_n_1	0	121328	2	Norm	Norm	NoTLS	NA	N	0
18	DCSIGN+	1K_25386_1_nad_1	3	829934	2	Norm	Norm_adj	NoTLS	NA	N	3.61475
19	DCSIGN+	1K_25386_2_n_1	1	580825	2	Norm	Norm	NoTLS	NA	N	1.72169
20	DCSIGN+	1K_25386_3_n_1	0	195651	2	Norm	Norm	NoTLS	NA	N	0
21	DCSIGN+	1K_25386_3_nad_1	5	679009	2	Norm	Norm_adj	NoTLS	NA	N	7.36367
22	DCSIGN+	1M_28500_1_panin_1	0	590246	4	PanIN	PanIN	TLSadj	G12V	PanIN	0
23	DCSIGN+	1M_28500_2_panin_1	1	331622	4	PanIN	PanIN	NoTLS	NA	PanIN	3.01548
24	DCSIGN+	1M_28500_2_panin_2	1	98359.1	4	PanIN	PanIN	NoTLS	NA	PanIN	10.1668
25	DCSIGN+	1M_28500_3_panin_1	0	334640	4	PanIN	PanIN	TLSadj	G12D	PanIN	0
26	DCSIGN+	1M_28500_7_panin_1	9	390916	4	PanIN	PanIN	TLSadj	G12V	PanIN	23.0229
27	DCSIGN+	1O_25590_2_cp_1	0	889140	5	CP	CP	TLSadj	NA	CP	0
28	DCSIGN+	1O_25590_3_t_1	0	1.07015e+06	5	T	T	NoTLS	Q61H	PDAC	0
29	DCSIGN+	1O_25590_4_t_1	0	403805	5	T	T	NoTLS	Q61H	PDAC	0
30	DCSIGN+	1O_25590_5_n_1	0	421635	5	Norm	Norm	NoTLS	NA	N	0
31	DCSIGN+	1O_25590_6_panin_1	0	396161	5	PanIN	PanIN	NoTLS	G12D	PanIN	0
32	DCSIGN+	2D_20447_1_cp_1	3	1.07015e+06	1	CP	CP	NoTLS	NA	CP	2.80333
33	DCSIGN+	2D_20447_2_panin_1	1	665994	1	PanIN	PanIN	NoTLS	NA	PanIN	1.50152
34	DCSIGN+	2D_20447_3_panin_1	1	602359	1	PanIN	PanIN	TLSadj	NA	PanIN	1.66014
35	DCSIGN+	2D_20447_4_t_1	0	902455	1	T	T	NoTLS	NA	PDAC	0
36	DCSIGN+	2D_20447_5_t_1	1	1.06873e+06	1	T	T	NoTLS	G12D	PDAC	0.935692
37	DCSIGN+	2D_20447_6_n_1	11	1.07158e+06	1	Norm	Norm	NoTLS	NA	N	10.2652
38	DCSIGN+	2HH_20447_1_panin_1	3	395329	1	PanIN	PanIN	NoTLS	NA	PanIN	7.58861
39	DCSIGN+	2HH_20447_2_cp_1	7	258184	1	CP	CP	TLSadj	NA	CP	27.1124
40	DCSIGN+	2HH_20447_3_cp_1	204	695121	1	CP	CP	TLSadj	NA	CP	293.474
41	DCSIGN+	2K_25590_2_n_1	0	1.0643e+06	3	Norm	Norm	NoTLS	NA	N	0
42	DCSIGN+	2O_20447_1_panin_1	3	350790	1	PanIN	PanIN	NoTLS	NA	PanIN	8.55212
43	DCSIGN+	2O_20447_2_panin_1	0	380886	1	PanIN	PanIN	NoTLS	NA	PanIN	0
44	DCSIGN+	2O_20447_3_t_1	51	424713	1	T	T	TLSadj	NA	PDAC	120.081
45	DCSIGN+	2O_20447_4_t_1	36	465813	1	T	T	TLSadj	NA	PDAC	77.2842
46	DCSIGN+	2O_20447_5_t_1	43	811864	1	T	T	TLSadj	NA	PDAC	52.9645

## Sheet: 2F
	cluster	sample_id	counts	Area	Patient	Condition	Region	TLS_status	KRAS_mut	Type	density
1	CD4+ FOXP3+ PD1-	1C_28500_1_n_1	0	204395	4	Norm	Norm	NoTLS	NA	N	0
2	CD4+ FOXP3+ PD1-	1C_28500_1_nad_1	0	706622	4	Norm	Norm_adj	NoTLS	NA	N	0
3	CD4+ FOXP3+ PD1-	1C_28500_2_n_1	0	106547	4	Norm	Norm	NoTLS	NA	N	0
4	CD4+ FOXP3+ PD1-	1C_28500_2_nad_1	0	880015	4	Norm	Norm_adj	NoTLS	NA	N	0
5	CD4+ FOXP3+ PD1-	1C_28500_3_n_1	0	418317	4	Norm	Norm	NoTLS	NA	N	0
6	CD4+ FOXP3+ PD1-	1C_28500_3_n_2	0	66899.4	4	Norm	Norm	NoTLS	NA	N	0
7	CD4+ FOXP3+ PD1-	1C_28500_3_nad_1	0	766072	4	Norm	Norm_adj	NoTLS	NA	N	0
8	CD4+ FOXP3+ PD1-	1D_28500_3_cp_1	29	1.0673e+06	4	CP	CP	NoTLS	NA	CP	27.1713
9	CD4+ FOXP3+ PD1-	1D_28500_4_panin_1	2	103113	4	PanIN	PanIN	NoTLS	NA	PanIN	19.3961
10	CD4+ FOXP3+ PD1-	1E_25386_1_t_1	58	1.3924e+06	2	T	T	NoTLS	G12D	PDAC	41.6547
11	CD4+ FOXP3+ PD1-	1E_25386_3_t_1	88	1.06873e+06	2	T	T	NoTLS	G12D	PDAC	82.3409
12	CD4+ FOXP3+ PD1-	1E_25386_4_cp_1	103	1.06872e+06	2	CP	CP	NoTLS	NA	CP	96.3766
13	CD4+ FOXP3+ PD1-	1E_25386_5_panin_1	22	801935	2	PanIN	PanIN	NoTLS	NA	PanIN	27.4337
14	CD4+ FOXP3+ PD1-	1H_25386_1_cp_1	28	1.0673e+06	2	CP	CP	NoTLS	NA	CP	26.2344
15	CD4+ FOXP3+ PD1-	1H_25386_2_t_1	62	490835	2	T	T	NoTLS	G12D	PDAC	126.315
16	CD4+ FOXP3+ PD1-	1H_25386_4_panin_1	40	853477	2	PanIN	PanIN	NoTLS	NA	PanIN	46.8671
17	CD4+ FOXP3+ PD1-	1K_25386_1_n_1	0	121328	2	Norm	Norm	NoTLS	NA	N	0
18	CD4+ FOXP3+ PD1-	1K_25386_1_nad_1	0	829934	2	Norm	Norm_adj	NoTLS	NA	N	0
19	CD4+ FOXP3+ PD1-	1K_25386_2_n_1	1	580825	2	Norm	Norm	NoTLS	NA	N	1.72169
20	CD4+ FOXP3+ PD1-	1K_25386_3_n_1	0	195651	2	Norm	Norm	NoTLS	NA	N	0
21	CD4+ FOXP3+ PD1-	1K_25386_3_nad_1	0	679009	2	Norm	Norm_adj	NoTLS	NA	N	0
22	CD4+ FOXP3+ PD1-	1M_28500_1_panin_1	0	590246	4	PanIN	PanIN	TLSadj	G12V	PanIN	0
23	CD4+ FOXP3+ PD1-	1M_28500_2_panin_1	2	331622	4	PanIN	PanIN	NoTLS	NA	PanIN	6.03096
24	CD4+ FOXP3+ PD1-	1M_28500_2_panin_2	1	98359.1	4	PanIN	PanIN	NoTLS	NA	PanIN	10.1668
25	CD4+ FOXP3+ PD1-	1M_28500_3_panin_1	0	334640	4	PanIN	PanIN	TLSadj	G12D	PanIN	0
26	CD4+ FOXP3+ PD1-	1M_28500_7_panin_1	9	390916	4	PanIN	PanIN	TLSadj	G12V	PanIN	23.0229
27	CD4+ FOXP3+ PD1-	1O_25590_2_cp_1	0	889140	5	CP	CP	TLSadj	NA	CP	0
28	CD4+ FOXP3+ PD1-	1O_25590_3_t_1	18	1.07015e+06	5	T	T	NoTLS	Q61H	PDAC	16.82
29	CD4+ FOXP3+ PD1-	1O_25590_4_t_1	3	403805	5	T	T	NoTLS	Q61H	PDAC	7.42933
30	CD4+ FOXP3+ PD1-	1O_25590_5_n_1	0	421635	5	Norm	Norm	NoTLS	NA	N	0
31	CD4+ FOXP3+ PD1-	1O_25590_6_panin_1	0	396161	5	PanIN	PanIN	NoTLS	G12D	PanIN	0
32	CD4+ FOXP3+ PD1-	2D_20447_1_cp_1	72	1.07015e+06	1	CP	CP	NoTLS	NA	CP	67.28
33	CD4+ FOXP3+ PD1-	2D_20447_2_panin_1	13	665994	1	PanIN	PanIN	NoTLS	NA	PanIN	19.5197
34	CD4+ FOXP3+ PD1-	2D_20447_3_panin_1	3	602359	1	PanIN	PanIN	TLSadj	NA	PanIN	4.98042
35	CD4+ FOXP3+ PD1-	2D_20447_4_t_1	11	902455	1	T	T	NoTLS	NA	PDAC	12.189
36	CD4+ FOXP3+ PD1-	2D_20447_5_t_1	8	1.06873e+06	1	T	T	NoTLS	G12D	PDAC	7.48554
37	CD4+ FOXP3+ PD1-	2D_20447_6_n_1	2	1.07158e+06	1	Norm	Norm	NoTLS	NA	N	1.86641
38	CD4+ FOXP3+ PD1-	2HH_20447_1_panin_1	1	395329	1	PanIN	PanIN	NoTLS	NA	PanIN	2.52954
39	CD4+ FOXP3+ PD1-	2HH_20447_2_cp_1	12	258184	1	CP	CP	TLSadj	NA	CP	46.4785
40	CD4+ FOXP3+ PD1-	2HH_20447_3_cp_1	23	695121	1	CP	CP	TLSadj	NA	CP	33.0878
41	CD4+ FOXP3+ PD1-	2K_25590_2_n_1	2	1.0643e+06	3	Norm	Norm	NoTLS	NA	N	1.87916
42	CD4+ FOXP3+ PD1-	2O_20447_1_panin_1	3	350790	1	PanIN	PanIN	NoTLS	NA	PanIN	8.55212
43	CD4+ FOXP3+ PD1-	2O_20447_2_panin_1	3	380886	1	PanIN	PanIN	NoTLS	NA	PanIN	7.87638
44	CD4+ FOXP3+ PD1-	2O_20447_3_t_1	32	424713	1	T	T	TLSadj	NA	PDAC	75.3449
45	CD4+ FOXP3+ PD1-	2O_20447_4_t_1	17	465813	1	T	T	TLSadj	NA	PDAC	36.4953
46	CD4+ FOXP3+ PD1-	2O_20447_5_t_1	41	811864	1	T	T	TLSadj	NA	PDAC	50.5011

## Sheet: 2H
	cluster	sample_id	counts	Area	Patient	Condition	Region	TLS_status	KRAS_mut	Type	density	ratio
1	CD8+ T cell	1C_28500_1_n_1	2	204395	4	Norm	Norm	NoTLS	NA	N	9.78499	0
2	CD8+ T cell	1C_28500_1_nad_1	19	706622	4	Norm	Norm_adj	NoTLS	NA	N	26.8885	0
3	CD8+ T cell	1C_28500_2_n_1	9	106547	4	Norm	Norm	NoTLS	NA	N	84.4694	0
4	CD8+ T cell	1C_28500_2_nad_1	69	880015	4	Norm	Norm_adj	NoTLS	NA	N	78.4077	0
5	CD8+ T cell	1C_28500_3_n_1	19	418317	4	Norm	Norm	NoTLS	NA	N	45.4201	0
6	CD8+ T cell	1C_28500_3_n_2	0	66899.4	4	Norm	Norm	NoTLS	NA	N	0	NA
7	CD8+ T cell	1C_28500_3_nad_1	19	766072	4	Norm	Norm_adj	NoTLS	NA	N	24.8019	0
8	CD8+ T cell	1D_28500_3_cp_1	245	1.0673e+06	4	CP	CP	NoTLS	NA	CP	229.551	8.44828
9	CD8+ T cell	1D_28500_4_panin_1	28	103113	4	PanIN	PanIN	NoTLS	NA	PanIN	271.546	14
10	CD8+ T cell	1E_25386_1_t_1	523	1.3924e+06	2	T	T	NoTLS	G12D	PDAC	375.611	9.01724
11	CD8+ T cell	1E_25386_3_t_1	391	1.06873e+06	2	T	T	NoTLS	G12D	PDAC	365.856	4.44318
12	CD8+ T cell	1E_25386_4_cp_1	364	1.06872e+06	2	CP	CP	NoTLS	NA	CP	340.593	3.53398
13	CD8+ T cell	1E_25386_5_panin_1	266	801935	2	PanIN	PanIN	NoTLS	NA	PanIN	331.698	12.0909
14	CD8+ T cell	1H_25386_1_cp_1	266	1.0673e+06	2	CP	CP	NoTLS	NA	CP	249.226	9.5
15	CD8+ T cell	1H_25386_2_t_1	481	490835	2	T	T	NoTLS	G12D	PDAC	979.963	7.75806
16	CD8+ T cell	1H_25386_4_panin_1	1015	853477	2	PanIN	PanIN	NoTLS	NA	PanIN	1189.25	25.375
17	CD8+ T cell	1K_25386_1_n_1	30	121328	2	Norm	Norm	NoTLS	NA	N	247.264	0
18	CD8+ T cell	1K_25386_1_nad_1	89	829934	2	Norm	Norm_adj	NoTLS	NA	N	107.237	0
19	CD8+ T cell	1K_25386_2_n_1	260	580825	2	Norm	Norm	NoTLS	NA	N	447.639	260
20	CD8+ T cell	1K_25386_3_n_1	81	195651	2	Norm	Norm	NoTLS	NA	N	414.003	0
21	CD8+ T cell	1K_25386_3_nad_1	116	679009	2	Norm	Norm_adj	NoTLS	NA	N	170.837	0
22	CD8+ T cell	1M_28500_1_panin_1	0	590246	4	PanIN	PanIN	TLSadj	G12V	PanIN	0	NA
23	CD8+ T cell	1M_28500_2_panin_1	84	331622	4	PanIN	PanIN	NoTLS	NA	PanIN	253.3	42
24	CD8+ T cell	1M_28500_2_panin_2	36	98359.1	4	PanIN	PanIN	NoTLS	NA	PanIN	366.006	36
25	CD8+ T cell	1M_28500_3_panin_1	29	334640	4	PanIN	PanIN	TLSadj	G12D	PanIN	86.6604	0
26	CD8+ T cell	1M_28500_7_panin_1	94	390916	4	PanIN	PanIN	TLSadj	G12V	PanIN	240.461	10.4444
27	CD8+ T cell	1O_25590_2_cp_1	1	889140	5	CP	CP	TLSadj	NA	CP	1.12468	0
28	CD8+ T cell	1O_25590_3_t_1	9	1.07015e+06	5	T	T	NoTLS	Q61H	PDAC	8.41001	0.5
29	CD8+ T cell	1O_25590_4_t_1	0	403805	5	T	T	NoTLS	Q61H	PDAC	0	0
30	CD8+ T cell	1O_25590_5_n_1	0	421635	5	Norm	Norm	NoTLS	NA	N	0	NA
31	CD8+ T cell	1O_25590_6_panin_1	1	396161	5	PanIN	PanIN	NoTLS	G12D	PanIN	2.52423	0
32	CD8+ T cell	2D_20447_1_cp_1	1275	1.07015e+06	1	CP	CP	NoTLS	NA	CP	1191.42	17.7083
33	CD8+ T cell	2D_20447_2_panin_1	171	665994	1	PanIN	PanIN	NoTLS	NA	PanIN	256.759	13.1538
34	CD8+ T cell	2D_20447_3_panin_1	88	602359	1	PanIN	PanIN	TLSadj	NA	PanIN	146.092	29.3333
35	CD8+ T cell	2D_20447_4_t_1	26	902455	1	T	T	NoTLS	NA	PDAC	28.8103	2.36364
36	CD8+ T cell	2D_20447_5_t_1	131	1.06873e+06	1	T	T	NoTLS	G12D	PDAC	122.576	16.375
37	CD8+ T cell	2D_20447_6_n_1	109	1.07158e+06	1	Norm	Norm	NoTLS	NA	N	101.719	54.5
38	CD8+ T cell	2HH_20447_1_panin_1	38	395329	1	PanIN	PanIN	NoTLS	NA	PanIN	96.1224	38
39	CD8+ T cell	2HH_20447_2_cp_1	255	258184	1	CP	CP	TLSadj	NA	CP	987.667	21.25
40	CD8+ T cell	2HH_20447_3_cp_1	738	695121	1	CP	CP	TLSadj	NA	CP	1061.69	32.087
41	CD8+ T cell	2K_25590_2_n_1	5	1.0643e+06	3	Norm	Norm	NoTLS	NA	N	4.69791	2.5
42	CD8+ T cell	2O_20447_1_panin_1	68	350790	1	PanIN	PanIN	NoTLS	NA	PanIN	193.848	22.6667
43	CD8+ T cell	2O_20447_2_panin_1	87	380886	1	PanIN	PanIN	NoTLS	NA	PanIN	228.415	29
44	CD8+ T cell	2O_20447_3_t_1	125	424713	1	T	T	TLSadj	NA	PDAC	294.316	3.90625
45	CD8+ T cell	2O_20447_4_t_1	81	465813	1	T	T	TLSadj	NA	PDAC	173.889	4.76471
46	CD8+ T cell	2O_20447_5_t_1	90	811864	1	T	T	TLSadj	NA	PDAC	110.856	2.19512

[truncated: 14 more sheets: 2I, 2K, 3D, 3E, 3F-1, 3F-2, 4A, 4B, 4D, 4E, 4G, 4H, 5D,5E, 5F]
